# Supplementary material for: Patterns of brown bear (Ursus arctos) visits to human settlements provide insights for human–wildlife coexistence
Source: Sci Rep. 2026 May 17;16:22340. doi: 10.1038/s41598-026-47443-4 (PMC13377109; doi:10.1038/s41598-026-47443-4)
Supplement: Supplementary file 1 — Supplementary Material 1 [file 41598_2026_47443_MOESM1_ESM.xlsx]

## Sheet: Hoja1
ID visit	Region	Year	Month	Human settlement	LAT	LONG	Durantion	Time of the day	Type of bear	Trophic attractant						Human-bear interactions	Intervention measures	Source
										Fruit trees	Livestock	Garbage	Domestic animal feed	Crops	Others
1	Asturias	2009	July	Cerredo	42.9462	-6.49089	>1	Day	Female with cubs							Interaction	Unknown	Bear Patrol
2	Castilla y León	2012	May	Robles de Laciana	42.941	-6.276	Unknown/Unidentified	Unknown/Unidentified	Unknown/Unidentified		1			1		Unknown	Unknown	Bear Patrol
3	Asturias	2012	May	Cerredo	42.9462	-6.49089	>1	Day	Young/Subadult				1			Tolerance	Monitoring	Bear Patrol
4	Castilla y León	2013	August	Llamas de Laciana	42.9296	-6.32294	>1	Night	Young/Subadult	1						Interaction	Hazing	Bear Patrol
5	Castilla y León	2013	August	Rabanal de Arriba	42.9215	-6.32416	>1	Night	Young/Subadult	1						Unknown	Unknown	Bear Patrol
6	Castilla y León	2013	August	Robles de Laciana	42.941	-6.276	>1	Night	Young/Subadult		1					Interaction	Monitoring	Bear Patrol
7	Asturias	2014	August	Castro	43.1337	-6.25557	>1	Day/Night	Young/Subadult	1						Tolerance	Hazing	Bear Patrol
8	Castilla y León	2014	September	Robles de Laciana	42.941	-6.276	Unknown/Unidentified	Night	Unknown/Unidentified		1					Unknown	Unknown	Bear Patrol
9	Castilla y León	2015	July	Villar de Santiago	42.9168	-6.24537	>1	Day/Night	Young/Subadult	1						Unknown	Unknown	Bear Patrol
10	Asturias	2016	August	Proacina	43.2396	-6.04507	>1	Night	Unknown/Unidentified	1						Unknown	Unknown	Media
11	Castilla y León	2016	October	Villablino	42.9395	-6.32106	1	Sunset	Young/Subadult							Interaction	Unknown	Local people
12	Castilla y León	2016	August	Villar de Santiago	42.9168	-6.24537	>1	Night	Adult	1						Interaction	Monitoring	Bear Patrol/NGOs
13	Castilla y León	2016	August	Villar de Santiago	42.9168	-6.24537	>1	Night	Young/Subadult	1						Interaction	Monitoring	Bear Patrol/NGOs
14	Castilla y León	2016	August	Villaseca de Laciana	42.9435	-6.24933	>1	Night	Female with cubs	1						Interaction	Hazing	Bear Patrol/NGOs
15	Castilla y León	2017	June	Caboalles de Abajo	42.952	-6.37369	>1	Night	Unknown/Unidentified		1					Unknown	Unknown	Bear Patrol
16	Cantabria	2017	October	Cambarco	43.1503	-4.56354	>1	Unknown/Unidentified	Unknown/Unidentified	1				1		Unknown	Hazing	Bear Patrol
17	Cantabria	2017	June	Frama	43.1478	-4.59279	1	Night	Young/Subadult	1				1		Unknown	Unknown	Media/NGOs
18	Castilla y León	2017	June	Riaño	42.976	-5.00516	Unknown/Unidentified	Unknown/Unidentified	Unknown/Unidentified				1			Unknown	Unknown	Bear Patrol
19	Castilla y León	2017	June	Trascastro	42.8841	-6.64316	Unknown/Unidentified	Day/Night	Female with cubs	1						Unknown	Unknown	Bear Patrol
20	Castilla y León	2018	June	Caboalles de Abajo	42.952	-6.37369	Unknown/Unidentified	Night	Unknown/Unidentified		1					Unknown	Preventive measures	Bear Patrol
21	Castilla y León	2018	June	Fresnedelo	42.8287	-6.63381	Unknown/Unidentified	Unknown/Unidentified	Adult	1						Unknown	Unknown	Bear Patrol
22	Cantabria	2018	August	Lon	43.1674	-4.68235	>1	Unknown/Unidentified	Young/Subadult	1				1		Unknown	Hazing	Bear Patrol
23	Cantabria	2018	September	Los Cos	43.1086	-4.5873	>1	Unknown/Unidentified	Young/Subadult	1				1		Unknown	Hazing	Bear Patrol
24	Cantabria	2018	August	Pesaguero	43.0759	-4.53929	>1	Unknown/Unidentified	Young/Subadult	1				1		Unknown	Hazing	Bear Patrol
25	Castilla y León	2018	June	Polentinos	42.9391	-4.52771	Unknown/Unidentified	Unknown/Unidentified	Adult	1						Unknown	Unknown	Bear Patrol
26	Castilla y León	2018	August	Villar de Santiago	42.9168	-6.24537	Unknown/Unidentified	Unknown/Unidentified	Unknown/Unidentified				1			Unknown	Unknown	Bear Patrol
27	Castilla y León	2018	September	Villar de Santiago	42.9168	-6.24537	>1	Night	Unknown/Unidentified	1						Unknown	Unknown	Bear Patrol
28	Castilla y León	2019	August	Caboalles de Abajo	42.952	-6.37369	Unknown/Unidentified	Night	Unknown/Unidentified	1						Unknown	Unknown	Bear Patrol
29	Castilla y León	2019	August	Caboalles de Arriba	42.9502	-6.39812	>1	Night	Unknown/Unidentified	1	1				1	Interaction	Unknown	Bear Patrol
30	Asturias	2019	July	Entrago	43.1708	-6.09547	>1	Sunset	Young/Subadult	1						Interaction	Unknown	Bear Patrol
31	Cantabria	2019	July	Lon	43.1674	-4.68235	>1	Unknown/Unidentified	Unknown/Unidentified	1				1		Unknown	Hazing	Bear Patrol
32	Castilla y León	2019	June	Salentinos	42.8142	-6.37657	Unknown/Unidentified	Unknown/Unidentified	Adult				1			Unknown	Unknown	Bear Patrol
33	Castilla y León	2019	September	Villablino	42.9395	-6.32106	>1	Night	Young/Subadult			1				Interaction	Preventive measures	Bear Patrol
34	Castilla y León	2019	September	Villablino	42.9395	-6.32106	>1	Day/Night	Young/Subadult	1						Interaction	Unknown	NGOs
35	Castilla y León	2019	July	Villar de Santiago	42.9168	-6.24537	>1	Night	Unknown/Unidentified	1						Unknown	Unknown	Bear Patrol/NGOs
36	Asturias	2019	August	Villarín de Cibea	43.0694	-6.44897	Unknown/Unidentified	Night	Unknown/Unidentified			1				Unknown	Unknown	Bear Patrol/Local people
37	Asturias	2020	May	El Bao	42.9553	-6.67517	>1	Day	Young/Subadult	1				1		Tolerance	Hazing	Bear Patrol
38	Castilla y León	2020	August	Caboalles de Abajo	42.952	-6.37369	>1	Night	Unknown/Unidentified	1						Unknown	Hazing	Bear Patrol
39	Castilla y León	2020	October	Caboalles de Abajo	42.952	-6.37369	1	Night	Young/Subadult							Unknown	Unknown	Bear Patrol
40	Castilla y León	2020	September	Caboalles de Abajo	42.952	-6.37369	1	Night	Young/Subadult	1						Unknown	Unknown	Bear Patrol
41	Asturias	2020	August	Las Viñas	43.1554	-6.26461	>1	Night	Adult	1						Interaction	Hazing	Bear Patrol
42	Asturias	2020	August	Riomolín	43.019	-6.49195	>1	Night	Unknown/Unidentified						1	Unknown	Unknown	Media
43	Castilla y León	2020	July	Rioscuro	42.933	-6.28866	1	Night	Unknown/Unidentified			1		1		Unknown	Unknown	Bear Patrol
44	Castilla y León	2020	September	Sosas de Laciana	42.9499	-6.30086	Unknown/Unidentified	Unknown/Unidentified	Unknown/Unidentified	1				1		Unknown	Unknown	Bear Patrol
45	Asturias	2020	March	Ventanueva	43.0558	-6.61603	1	Night	Adult							Unknown	Unknown	Media
46	Castilla y León	2020	September	Villablino	42.9395	-6.32106	>1	Day/Night	Young/Subadult	1						Interaction	Preventive measures	Bear Patrol/NGOs
47	Castilla y León	2020	August	Villar de Santiago	42.9168	-6.24537	1	Night	Young/Subadult	1						Interaction	Unknown	Bear Patrol/NGOs
48	Castilla y León	2020	June	Vivero	42.8798	-6.23205	Unknown/Unidentified	Unknown/Unidentified	Unknown/Unidentified				1			Unknown	Unknown	Bear Patrol
49	Asturias	2020	July	Rebollar	42.944	-6.60756	Unknown/Unidentified	Unknown/Unidentified	Unknown/Unidentified	1						Unknown	Unknown	Bear Patrol/Local people
50	Cantabria	2021	June	Avellanedo	43.0729	-4.52369	1	Night	Unknown/Unidentified							Interaction	Unidentified	Bear Patrol
51	Castilla y León	2021	August	Cuevas del Sil	42.8933	-6.39722	>1	Night	Adult				1			Unknown	Unknown	Bear Patrol/Local people
52	Castilla y León	2021	June	Cuevas del Sil	42.8933	-6.39722	>1	Night	Adult	1						Tolerance	Unknown	Bear Patrol/Local people
53	Asturias	2021	Spring	La Peral	43.044	-6.24942	>1	Day	Young/Subadult						1	Interaction	Hazing	Bear Patrol/Local people
54	Asturias	2021	April	Murias de Paredes	43.2496	-6.0479	>1	Night	Female with cubs				1			Tolerance	Unknown	Bear Patrol/NGOs
55	Castilla y León	2021	June	Palacios del Sil	42.8764	-6.43261	>1	Night	Unknown/Unidentified	1				1		Unknown	Unknown	Bear Patrol
56	Asturias	2021	April	Proaza	43.2545	-6.01382	>1	Night	Female with cubs		1		1		1	Tolerance	Hazing	Bear Patrol/NGOs
57	Asturias	2021	May	Reguera del cabo	43.0953	-6.46892	1	Day	Young/Subadult							Interaction	Unknown	Media
58	Castilla y León	2021	September	Robles de Laciana	42.941	-6.276	1	Night	Unknown/Unidentified		1					Unknown	Unknown	Local people
59	Asturias	2021	June	Sisterna	42.9571	-6.66383	>1	Night	Adult			1				Interaction	Hazing	Bear Patrol
60	Asturias	2021	June	Sisterna	42.9571	-6.66383	>1	Night	Young/Subadult			1				Interaction	Hazing	Bear Patrol
61	Asturias	2021	April	Sograndio	43.2553	-6.04456	>1	Night	Female with cubs			1			1	Tolerance	Unknown	Bear Patrol/NGOs
62	Castilla y León	2021	June	Tejedo del Sil	42.9164	-6.38652	>1	Night	Young/Subadult	1		1		1		Interaction	Hazing	Bear Patrol/Local people
63	Castilla y León	2021	August	Villablino	42.9395	-6.32106	>1	Night	Young/Subadult			1				Unknown	Unknown	Bear Patrol/NGOs
64	Castilla y León	2021	August	Villablino	42.9395	-6.32106	1	Night	Young/Subadult							Interaction	Monitoring	Bear Patrol/NGOs
65	Castilla y León	2021	September	Villablino	42.9395	-6.32106	Unknown/Unidentified	Sunset	Unknown/Unidentified							Unknown	Unknown	Local people
66	Castilla y León	2021	August	Villager de Laciana	42.9449	-6.34367	1	Night	Unknown/Unidentified	1						Unknown	Unidentified	NGOs
67	Castilla y León	2021	September	Villager de Laciana	42.9449	-6.34367	1	Night	Adult	1						Interaction	Unknown	NGOs
68	Castilla y León	2021	September	Villager de Laciana	42.9449	-6.34367	1	Sunrise	Unknown/Unidentified	1				1		Unknown	Unknown	NGOs
69	Castilla y León	2021	September	Villager de Laciana	42.9449	-6.34367	Unknown/Unidentified	Unknown/Unidentified	Unknown/Unidentified							Unknown	Unknown	NGOs
70	Castilla y León	2021	September	Villager de Laciana	42.9449	-6.34367	1	Night	Adult	1						Unknown	Unknown	Local people
71	Castilla y León	2021	June	Villar de Santiago	42.9168	-6.24537	Unknown/Unidentified	Unknown/Unidentified	Unknown/Unidentified	1						Unknown	Unknown	Bear Patrol
72	Castilla y León	2021	June	Villarino del Sil	42.9097	-6.36051	Unknown/Unidentified	Sunset	Young/Subadult	1				1		Unknown	Unknown	Bear Patrol/Local people
73	Cantabria	2021	June	Caloca	43.0424	-4.5621	1	Night	Adult							Unknown	Unknown	Media/NGOs
